# Supplementary material for: Concentration Scales and Solvation Thermodynamics: Some Theoretical and Experimental Observations Regarding Spontaneity and the Partition Ratio
Source: Entropy (Basel). 2024 Sep 10;26(9):772. doi: 10.3390/e26090772 (PMC11431342; doi:10.3390/e26090772)
Supplement: Supplementary file 1 [file entropy-26-00772-s001.zip]

Archive with 1 entries (1 files):
- entropy-3107160-supplementary.pdf
